# Supplementary material for: Enhanced Photoelectrochemical Water Oxidation Using TiO2-Co3O4 p–n Heterostructures Derived from in Situ-Loaded ZIF-67
Source: Materials (Basel). 2023 Aug 4;16(15):5461. doi: 10.3390/ma16155461 (PMC10420101; doi:10.3390/ma16155461)
Supplement: Supplementary file 1 [file materials-16-05461-s001.zip]

Archive with 1 entries (1 files):
- materials-2474898-supplementary.pdf
